# Supplementary material for: Sub-microscopic schistosomiasis and soil-transmitted helminths in school children: molecular diagnostic evidence and implications for disease elimination
Source: Sci Rep. 2026 Mar 18;16:9236. doi: 10.1038/s41598-026-44877-8 (PMC13000292; doi:10.1038/s41598-026-44877-8)
Supplement: Supplementary file 3 — Supplementary Material 3 [file 41598_2026_44877_MOESM3_ESM.xlsx]

## Sheet: Individual Ct Values
Supplementary Table S1. Individual qPCR cycle threshold (Ct) values for all molecular-positive specimens (n = 178)
Submicroscopic specimens (microscopy-negative, molecular-positive) are highlighted in light orange.
Sample ID	LGA	Sex	Age (years)	Species	Target gene	Microscopy result	Egg count	Unit	Ct replicate 1	Ct replicate 2	Ct mean	Classification
PLT-0121	Bokkos	F	5	A. duodenale	ITS1	Positive	1258	EPG	35.1	35	35	Microscopy-positive / Molecular-positive
PLT-0124	Jos South	M	19	A. duodenale	ITS1	Positive	763	EPG	36	35.8	35.9	Microscopy-positive / Molecular-positive
PLT-0116	Mangu	M	7	A. duodenale	ITS1	Positive	423	EPG	36.2	36.1	36.2	Microscopy-positive / Molecular-positive
PLT-0120	Riyom	F	6	A. duodenale	ITS1	Positive	568	EPG	36.2	36.1	36.2	Microscopy-positive / Molecular-positive
PLT-0123	Bokkos	M	9	A. duodenale	ITS1	Positive	143	EPG	36.2	36.3	36.2	Microscopy-positive / Molecular-positive
PLT-0117	Bokkos	F	9	A. duodenale	ITS1	Positive	217	EPG	36.3	36.4	36.3	Microscopy-positive / Molecular-positive
PLT-0118	Barkin Ladi	M	5	A. duodenale	ITS1	Positive	399	EPG	36.2	36.4	36.3	Microscopy-positive / Molecular-positive
PLT-0119	Bokkos	F	8	A. duodenale	ITS1	Positive	96	EPG	36.6	36.1	36.4	Microscopy-positive / Molecular-positive
PLT-0115	Mangu	M	18	A. duodenale	ITS1	Positive	134	EPG	36.7	36.6	36.7	Microscopy-positive / Molecular-positive
PLT-0114	Jos North	M	16	A. duodenale	ITS1	Positive	124	EPG	36.6	36.9	36.8	Microscopy-positive / Molecular-positive
PLT-0122	Mangu	M	16	A. duodenale	ITS1	Positive	172	EPG	36.6	37	36.8	Microscopy-positive / Molecular-positive
PLT-0125	Jos North	M	19	A. duodenale	ITS1	Negative	0	EPG	37.3	37.1	37.2	Submicroscopic (Microscopy-negative / Molecular-positive)
PLT-0129	Mangu	M	16	A. duodenale	ITS1	Negative	0	EPG	37.3	37.5	37.4	Submicroscopic (Microscopy-negative / Molecular-positive)
PLT-0127	Barkin Ladi	M	13	A. duodenale	ITS1	Negative	0	EPG	37.8	37.3	37.5	Submicroscopic (Microscopy-negative / Molecular-positive)
PLT-0128	Riyom	M	13	A. duodenale	ITS1	Negative	0	EPG	37.6	37.8	37.7	Submicroscopic (Microscopy-negative / Molecular-positive)
PLT-0126	Jos South	F	10	A. duodenale	ITS1	Negative	0	EPG	38.4	38.5	38.5	Submicroscopic (Microscopy-negative / Molecular-positive)
PLT-0150	Mangu	M	11	A. lumbricoides	cox1	Positive	1703	EPG	35.6	35.8	35.7	Microscopy-positive / Molecular-positive
PLT-0154	Barkin Ladi	F	6	A. lumbricoides	cox1	Positive	1923	EPG	35.8	35.7	35.8	Microscopy-positive / Molecular-positive
PLT-0156	Jos North	F	12	A. lumbricoides	cox1	Positive	676	EPG	35.7	35.8	35.8	Microscopy-positive / Molecular-positive
PLT-0159	Jos North	F	17	A. lumbricoides	cox1	Positive	583	EPG	36	35.8	35.9	Microscopy-positive / Molecular-positive
PLT-0139	Jos South	F	13	A. lumbricoides	cox1	Positive	1283	EPG	35.9	36.1	36	Microscopy-positive / Molecular-positive
PLT-0142	Jos South	F	9	A. lumbricoides	cox1	Positive	633	EPG	35.9	36	36	Microscopy-positive / Molecular-positive
PLT-0131	Barkin Ladi	M	10	A. lumbricoides	cox1	Positive	1110	EPG	36.1	36.1	36.1	Microscopy-positive / Molecular-positive
PLT-0140	Bokkos	F	15	A. lumbricoides	cox1	Positive	706	EPG	36.1	36.2	36.2	Microscopy-positive / Molecular-positive
PLT-0141	Jos North	M	7	A. lumbricoides	cox1	Positive	580	EPG	36.2	36.2	36.2	Microscopy-positive / Molecular-positive
PLT-0153	Bokkos	M	6	A. lumbricoides	cox1	Positive	747	EPG	36.2	36.3	36.2	Microscopy-positive / Molecular-positive
PLT-0132	Mangu	M	14	A. lumbricoides	cox1	Positive	974	EPG	36.3	36.4	36.3	Microscopy-positive / Molecular-positive
PLT-0155	Bokkos	F	17	A. lumbricoides	cox1	Positive	305	EPG	36.3	36.4	36.3	Microscopy-positive / Molecular-positive
PLT-0146	Mangu	F	13	A. lumbricoides	cox1	Positive	335	EPG	36.5	36.3	36.4	Microscopy-positive / Molecular-positive
PLT-0147	Mangu	M	15	A. lumbricoides	cox1	Positive	624	EPG	36.3	36.5	36.4	Microscopy-positive / Molecular-positive
PLT-0148	Barkin Ladi	F	12	A. lumbricoides	cox1	Positive	402	EPG	36.5	36.2	36.4	Microscopy-positive / Molecular-positive
PLT-0152	Jos South	M	11	A. lumbricoides	cox1	Positive	685	EPG	36.3	36.5	36.4	Microscopy-positive / Molecular-positive
PLT-0133	Riyom	M	6	A. lumbricoides	cox1	Positive	719	EPG	36.4	36.6	36.5	Microscopy-positive / Molecular-positive
PLT-0143	Mangu	F	11	A. lumbricoides	cox1	Positive	654	EPG	36.5	36.5	36.5	Microscopy-positive / Molecular-positive
PLT-0158	Barkin Ladi	F	10	A. lumbricoides	cox1	Positive	444	EPG	36.6	36.4	36.5	Microscopy-positive / Molecular-positive
PLT-0161	Jos South	M	16	A. lumbricoides	cox1	Positive	579	EPG	36.5	36.8	36.6	Microscopy-positive / Molecular-positive
PLT-0130	Mangu	F	5	A. lumbricoides	cox1	Positive	329	EPG	36.7	36.7	36.7	Microscopy-positive / Molecular-positive
PLT-0137	Barkin Ladi	M	16	A. lumbricoides	cox1	Positive	137	EPG	36.8	36.6	36.7	Microscopy-positive / Molecular-positive
PLT-0138	Barkin Ladi	F	9	A. lumbricoides	cox1	Positive	485	EPG	36.7	36.7	36.7	Microscopy-positive / Molecular-positive
PLT-0145	Riyom	M	5	A. lumbricoides	cox1	Positive	176	EPG	36.6	36.8	36.7	Microscopy-positive / Molecular-positive
PLT-0157	Jos North	M	7	A. lumbricoides	cox1	Positive	550	EPG	36.6	36.7	36.7	Microscopy-positive / Molecular-positive
PLT-0136	Jos South	M	16	A. lumbricoides	cox1	Positive	356	EPG	36.8	36.8	36.8	Microscopy-positive / Molecular-positive
PLT-0144	Jos South	M	16	A. lumbricoides	cox1	Positive	445	EPG	36.8	36.8	36.8	Microscopy-positive / Molecular-positive
PLT-0149	Riyom	M	9	A. lumbricoides	cox1	Positive	110	EPG	36.8	37	36.9	Microscopy-positive / Molecular-positive
PLT-0151	Jos North	F	16	A. lumbricoides	cox1	Positive	191	EPG	37.1	37	37	Microscopy-positive / Molecular-positive
PLT-0166	Bokkos	F	13	A. lumbricoides	cox1	Negative	0	EPG	37.3	36.8	37	Submicroscopic (Microscopy-negative / Molecular-positive)
PLT-0135	Bokkos	M	17	A. lumbricoides	cox1	Positive	102	EPG	37	37.2	37.1	Microscopy-positive / Molecular-positive
PLT-0160	Bokkos	M	14	A. lumbricoides	cox1	Positive	147	EPG	36.9	37.3	37.1	Microscopy-positive / Molecular-positive
PLT-0134	Mangu	F	16	A. lumbricoides	cox1	Positive	163	EPG	37	37.5	37.2	Microscopy-positive / Molecular-positive
PLT-0162	Riyom	F	13	A. lumbricoides	cox1	Negative	0	EPG	37.5	37.3	37.4	Submicroscopic (Microscopy-negative / Molecular-positive)
PLT-0163	Barkin Ladi	F	19	A. lumbricoides	cox1	Negative	0	EPG	37.8	37.3	37.5	Submicroscopic (Microscopy-negative / Molecular-positive)
PLT-0171	Mangu	F	16	A. lumbricoides	cox1	Negative	0	EPG	37.6	37.4	37.5	Submicroscopic (Microscopy-negative / Molecular-positive)
PLT-0174	Bokkos	M	13	A. lumbricoides	cox1	Negative	0	EPG	37.8	37.2	37.5	Submicroscopic (Microscopy-negative / Molecular-positive)
PLT-0170	Jos North	M	6	A. lumbricoides	cox1	Negative	0	EPG	37.8	37.8	37.8	Submicroscopic (Microscopy-negative / Molecular-positive)
PLT-0172	Mangu	M	15	A. lumbricoides	cox1	Negative	0	EPG	37.8	38	37.9	Submicroscopic (Microscopy-negative / Molecular-positive)
PLT-0164	Jos South	F	5	A. lumbricoides	cox1	Negative	0	EPG	37.8	38.1	38	Submicroscopic (Microscopy-negative / Molecular-positive)
PLT-0165	Jos North	M	15	A. lumbricoides	cox1	Negative	0	EPG	38.2	38	38.1	Submicroscopic (Microscopy-negative / Molecular-positive)
PLT-0175	Bokkos	M	5	A. lumbricoides	cox1	Negative	0	EPG	38.2	38.5	38.4	Submicroscopic (Microscopy-negative / Molecular-positive)
PLT-0167	Barkin Ladi	F	19	A. lumbricoides	cox1	Negative	0	EPG	38.7	38.3	38.5	Submicroscopic (Microscopy-negative / Molecular-positive)
PLT-0168	Mangu	M	7	A. lumbricoides	cox1	Negative	0	EPG	38.7	38.5	38.6	Submicroscopic (Microscopy-negative / Molecular-positive)
PLT-0173	Jos South	F	16	A. lumbricoides	cox1	Negative	0	EPG	38.5	38.7	38.6	Submicroscopic (Microscopy-negative / Molecular-positive)
PLT-0169	Jos North	M	5	A. lumbricoides	cox1	Negative	0	EPG	38.6	38.7	38.7	Submicroscopic (Microscopy-negative / Molecular-positive)
PLT-0078	Bokkos	F	11	N. americanus	ITS1	Positive	413	EPG	35.2	35.3	35.2	Microscopy-positive / Molecular-positive
PLT-0082	Jos South	F	19	N. americanus	ITS1	Positive	232	EPG	35.4	35.2	35.3	Microscopy-positive / Molecular-positive
PLT-0093	Jos South	M	13	N. americanus	ITS1	Positive	897	EPG	35.2	35.4	35.3	Microscopy-positive / Molecular-positive
PLT-0070	Barkin Ladi	F	18	N. americanus	ITS1	Positive	526	EPG	35.6	35.3	35.4	Microscopy-positive / Molecular-positive
PLT-0056	Mangu	M	14	N. americanus	ITS1	Positive	785	EPG	35.8	35.4	35.6	Microscopy-positive / Molecular-positive
PLT-0063	Mangu	M	19	N. americanus	ITS1	Positive	1065	EPG	35.7	35.6	35.7	Microscopy-positive / Molecular-positive
PLT-0073	Jos North	M	9	N. americanus	ITS1	Positive	381	EPG	35.7	35.6	35.7	Microscopy-positive / Molecular-positive
PLT-0087	Mangu	F	12	N. americanus	ITS1	Positive	633	EPG	35.7	35.6	35.7	Microscopy-positive / Molecular-positive
PLT-0059	Jos South	F	8	N. americanus	ITS1	Positive	548	EPG	35.7	35.8	35.8	Microscopy-positive / Molecular-positive
PLT-0065	Jos South	M	5	N. americanus	ITS1	Positive	435	EPG	35.8	35.7	35.8	Microscopy-positive / Molecular-positive
PLT-0069	Riyom	F	15	N. americanus	ITS1	Positive	224	EPG	36	35.7	35.8	Microscopy-positive / Molecular-positive
PLT-0079	Jos North	M	16	N. americanus	ITS1	Positive	349	EPG	36	35.6	35.8	Microscopy-positive / Molecular-positive
PLT-0081	Bokkos	F	9	N. americanus	ITS1	Positive	225	EPG	35.9	35.7	35.8	Microscopy-positive / Molecular-positive
PLT-0083	Bokkos	F	18	N. americanus	ITS1	Positive	331	EPG	36	35.7	35.8	Microscopy-positive / Molecular-positive
PLT-0092	Bokkos	F	5	N. americanus	ITS1	Positive	267	EPG	35.8	35.7	35.8	Microscopy-positive / Molecular-positive
PLT-0084	Jos South	F	18	N. americanus	ITS1	Positive	714	EPG	35.9	35.9	35.9	Microscopy-positive / Molecular-positive
PLT-0090	Bokkos	M	7	N. americanus	ITS1	Positive	273	EPG	35.9	36	36	Microscopy-positive / Molecular-positive
PLT-0060	Barkin Ladi	M	19	N. americanus	ITS1	Positive	204	EPG	36.2	36.2	36.2	Microscopy-positive / Molecular-positive
PLT-0067	Riyom	F	7	N. americanus	ITS1	Positive	399	EPG	36.1	36.3	36.2	Microscopy-positive / Molecular-positive
PLT-0077	Riyom	F	7	N. americanus	ITS1	Positive	315	EPG	36.1	36.3	36.2	Microscopy-positive / Molecular-positive
PLT-0080	Mangu	M	9	N. americanus	ITS1	Positive	227	EPG	36.3	36.2	36.2	Microscopy-positive / Molecular-positive
PLT-0053	Bokkos	F	13	N. americanus	ITS1	Positive	316	EPG	36.2	36.4	36.3	Microscopy-positive / Molecular-positive
PLT-0066	Jos South	F	9	N. americanus	ITS1	Positive	295	EPG	36.3	36.3	36.3	Microscopy-positive / Molecular-positive
PLT-0058	Jos North	F	18	N. americanus	ITS1	Positive	181	EPG	36.5	36.4	36.4	Microscopy-positive / Molecular-positive
PLT-0061	Barkin Ladi	M	7	N. americanus	ITS1	Positive	199	EPG	36.4	36.4	36.4	Microscopy-positive / Molecular-positive
PLT-0068	Riyom	M	8	N. americanus	ITS1	Positive	335	EPG	36.5	36.4	36.4	Microscopy-positive / Molecular-positive
PLT-0088	Barkin Ladi	M	13	N. americanus	ITS1	Positive	407	EPG	36.4	36.5	36.4	Microscopy-positive / Molecular-positive
PLT-0094	Bokkos	M	6	N. americanus	ITS1	Positive	283	EPG	36.6	36.3	36.4	Microscopy-positive / Molecular-positive
PLT-0075	Riyom	M	9	N. americanus	ITS1	Positive	272	EPG	36.4	36.6	36.5	Microscopy-positive / Molecular-positive
PLT-0062	Jos North	M	9	N. americanus	ITS1	Positive	219	EPG	36.7	36.5	36.6	Microscopy-positive / Molecular-positive
PLT-0086	Riyom	F	19	N. americanus	ITS1	Positive	277	EPG	36.6	36.5	36.6	Microscopy-positive / Molecular-positive
PLT-0054	Mangu	M	6	N. americanus	ITS1	Positive	47	EPG	36.8	36.7	36.8	Microscopy-positive / Molecular-positive
PLT-0071	Riyom	M	15	N. americanus	ITS1	Positive	71	EPG	36.8	36.7	36.8	Microscopy-positive / Molecular-positive
PLT-0089	Mangu	F	9	N. americanus	ITS1	Positive	187	EPG	36.7	36.8	36.8	Microscopy-positive / Molecular-positive
PLT-0076	Bokkos	M	19	N. americanus	ITS1	Positive	123	EPG	36.9	36.9	36.9	Microscopy-positive / Molecular-positive
PLT-0057	Riyom	M	13	N. americanus	ITS1	Positive	58	EPG	36.9	37.1	37	Microscopy-positive / Molecular-positive
PLT-0064	Barkin Ladi	F	8	N. americanus	ITS1	Positive	61	EPG	37	37.1	37	Microscopy-positive / Molecular-positive
PLT-0107	Bokkos	F	14	N. americanus	ITS1	Negative	0	EPG	37.1	36.8	37	Submicroscopic (Microscopy-negative / Molecular-positive)
PLT-0085	Bokkos	F	6	N. americanus	ITS1	Positive	52	EPG	37.1	37.1	37.1	Microscopy-positive / Molecular-positive
PLT-0095	Mangu	F	19	N. americanus	ITS1	Negative	0	EPG	37.1	37.1	37.1	Submicroscopic (Microscopy-negative / Molecular-positive)
PLT-0055	Riyom	F	19	N. americanus	ITS1	Positive	85	EPG	37.3	37.2	37.2	Microscopy-positive / Molecular-positive
PLT-0074	Jos North	M	10	N. americanus	ITS1	Positive	116	EPG	37	37.4	37.2	Microscopy-positive / Molecular-positive
PLT-0091	Barkin Ladi	M	16	N. americanus	ITS1	Positive	39	EPG	37.1	37.3	37.2	Microscopy-positive / Molecular-positive
PLT-0097	Jos North	F	18	N. americanus	ITS1	Negative	0	EPG	37.2	37.2	37.2	Submicroscopic (Microscopy-negative / Molecular-positive)
PLT-0109	Mangu	M	13	N. americanus	ITS1	Negative	0	EPG	37.2	37.3	37.2	Submicroscopic (Microscopy-negative / Molecular-positive)
PLT-0105	Jos North	M	6	N. americanus	ITS1	Negative	0	EPG	37.2	37.4	37.3	Submicroscopic (Microscopy-negative / Molecular-positive)
PLT-0072	Bokkos	F	15	N. americanus	ITS1	Positive	139	EPG	37.3	37.5	37.4	Microscopy-positive / Molecular-positive
PLT-0103	Bokkos	F	6	N. americanus	ITS1	Negative	0	EPG	37.8	37.5	37.6	Submicroscopic (Microscopy-negative / Molecular-positive)
PLT-0112	Riyom	F	13	N. americanus	ITS1	Negative	0	EPG	37.5	37.8	37.6	Submicroscopic (Microscopy-negative / Molecular-positive)
PLT-0113	Mangu	M	16	N. americanus	ITS1	Negative	0	EPG	37.9	37.5	37.7	Submicroscopic (Microscopy-negative / Molecular-positive)
PLT-0096	Mangu	M	9	N. americanus	ITS1	Negative	0	EPG	37.7	37.9	37.8	Submicroscopic (Microscopy-negative / Molecular-positive)
PLT-0100	Barkin Ladi	M	15	N. americanus	ITS1	Negative	0	EPG	37.7	37.9	37.8	Submicroscopic (Microscopy-negative / Molecular-positive)
PLT-0099	Jos North	F	8	N. americanus	ITS1	Negative	0	EPG	37.9	38.1	38	Submicroscopic (Microscopy-negative / Molecular-positive)
PLT-0102	Barkin Ladi	M	19	N. americanus	ITS1	Negative	0	EPG	38.2	37.9	38	Submicroscopic (Microscopy-negative / Molecular-positive)
PLT-0111	Barkin Ladi	M	14	N. americanus	ITS1	Negative	0	EPG	37.9	38	38	Submicroscopic (Microscopy-negative / Molecular-positive)
PLT-0101	Barkin Ladi	F	10	N. americanus	ITS1	Negative	0	EPG	38.3	38	38.1	Submicroscopic (Microscopy-negative / Molecular-positive)
PLT-0106	Barkin Ladi	F	9	N. americanus	ITS1	Negative	0	EPG	38.4	38.2	38.3	Submicroscopic (Microscopy-negative / Molecular-positive)
PLT-0110	Mangu	M	14	N. americanus	ITS1	Negative	0	EPG	38.3	38.4	38.3	Submicroscopic (Microscopy-negative / Molecular-positive)
PLT-0108	Mangu	F	19	N. americanus	ITS1	Negative	0	EPG	38.2	38.6	38.4	Submicroscopic (Microscopy-negative / Molecular-positive)
PLT-0098	Barkin Ladi	F	19	N. americanus	ITS1	Negative	0	EPG	38.4	38.5	38.5	Submicroscopic (Microscopy-negative / Molecular-positive)
PLT-0104	Jos South	F	17	N. americanus	ITS1	Negative	0	EPG	38.3	38.7	38.5	Submicroscopic (Microscopy-negative / Molecular-positive)
PLT-0037	Mangu	M	6	S. haematobium	ITS2	Positive	113	eggs/10 mL	35.2	35.2	35.2	Microscopy-positive / Molecular-positive
PLT-0042	Jos North	F	14	S. haematobium	ITS2	Positive	79	eggs/10 mL	35.7	35.7	35.7	Microscopy-positive / Molecular-positive
PLT-0040	Bokkos	M	19	S. haematobium	ITS2	Positive	36	eggs/10 mL	35.8	36.1	36	Microscopy-positive / Molecular-positive
PLT-0044	Mangu	M	17	S. haematobium	ITS2	Positive	72	eggs/10 mL	36.1	36.3	36.2	Microscopy-positive / Molecular-positive
PLT-0046	Bokkos	F	19	S. haematobium	ITS2	Positive	22	eggs/10 mL	36.1	36.3	36.2	Microscopy-positive / Molecular-positive
PLT-0045	Bokkos	M	6	S. haematobium	ITS2	Positive	28	eggs/10 mL	36.3	36.3	36.3	Microscopy-positive / Molecular-positive
PLT-0047	Mangu	F	6	S. haematobium	ITS2	Positive	20	eggs/10 mL	36.5	36.5	36.5	Microscopy-positive / Molecular-positive
PLT-0039	Barkin Ladi	M	11	S. haematobium	ITS2	Positive	10	eggs/10 mL	36.8	37	36.9	Microscopy-positive / Molecular-positive
PLT-0041	Bokkos	F	11	S. haematobium	ITS2	Positive	13	eggs/10 mL	36.9	37	37	Microscopy-positive / Molecular-positive
PLT-0043	Jos South	F	6	S. haematobium	ITS2	Positive	5	eggs/10 mL	37.6	37.5	37.5	Microscopy-positive / Molecular-positive
PLT-0038	Bokkos	M	10	S. haematobium	ITS2	Positive	5	eggs/10 mL	37.6	37.6	37.6	Microscopy-positive / Molecular-positive
PLT-0050	Jos South	F	15	S. haematobium	ITS2	Negative	0	eggs/10 mL	38.1	38	38	Submicroscopic (Microscopy-negative / Molecular-positive)
PLT-0048	Mangu	M	19	S. haematobium	ITS2	Negative	0	eggs/10 mL	38.2	38.2	38.2	Submicroscopic (Microscopy-negative / Molecular-positive)
PLT-0052	Barkin Ladi	F	5	S. haematobium	ITS2	Negative	0	eggs/10 mL	38.6	38.2	38.4	Submicroscopic (Microscopy-negative / Molecular-positive)
PLT-0051	Mangu	M	8	S. haematobium	ITS2	Negative	0	eggs/10 mL	38.5	38.4	38.5	Submicroscopic (Microscopy-negative / Molecular-positive)
PLT-0049	Jos South	M	18	S. haematobium	ITS2	Negative	0	eggs/10 mL	38.7	38.5	38.6	Submicroscopic (Microscopy-negative / Molecular-positive)
PLT-0003	Riyom	M	5	S. mansoni	ITS2	Positive	290	EPG	35	35	35	Microscopy-positive / Molecular-positive
PLT-0011	Jos North	M	8	S. mansoni	ITS2	Positive	212	EPG	35.3	35.2	35.2	Microscopy-positive / Molecular-positive
PLT-0022	Jos North	F	6	S. mansoni	ITS2	Positive	214	EPG	35.3	35.2	35.2	Microscopy-positive / Molecular-positive
PLT-0023	Jos South	M	18	S. mansoni	ITS2	Positive	480	EPG	35.2	35.3	35.2	Microscopy-positive / Molecular-positive
PLT-0016	Bokkos	M	17	S. mansoni	ITS2	Positive	192	EPG	35.5	35.3	35.4	Microscopy-positive / Molecular-positive
PLT-0008	Riyom	F	16	S. mansoni	ITS2	Positive	178	EPG	35.5	35.6	35.6	Microscopy-positive / Molecular-positive
PLT-0025	Bokkos	M	15	S. mansoni	ITS2	Positive	106	EPG	35.7	35.6	35.7	Microscopy-positive / Molecular-positive
PLT-0012	Jos North	F	19	S. mansoni	ITS2	Positive	125	EPG	35.9	36	36	Microscopy-positive / Molecular-positive
PLT-0019	Bokkos	F	13	S. mansoni	ITS2	Positive	59	EPG	36.3	36.2	36.2	Microscopy-positive / Molecular-positive
PLT-0024	Jos North	F	19	S. mansoni	ITS2	Positive	62	EPG	36.4	36.2	36.3	Microscopy-positive / Molecular-positive
PLT-0015	Mangu	F	18	S. mansoni	ITS2	Positive	62	EPG	36.5	36.3	36.4	Microscopy-positive / Molecular-positive
PLT-0021	Riyom	F	6	S. mansoni	ITS2	Positive	46	EPG	36.5	36.5	36.5	Microscopy-positive / Molecular-positive
PLT-0007	Riyom	M	18	S. mansoni	ITS2	Positive	58	EPG	36.5	36.7	36.6	Microscopy-positive / Molecular-positive
PLT-0004	Jos South	M	12	S. mansoni	ITS2	Positive	40	EPG	36.7	36.8	36.8	Microscopy-positive / Molecular-positive
PLT-0020	Mangu	F	15	S. mansoni	ITS2	Positive	28	EPG	36.7	36.8	36.8	Microscopy-positive / Molecular-positive
PLT-0010	Jos North	M	13	S. mansoni	ITS2	Positive	55	EPG	37	37.4	37.2	Microscopy-positive / Molecular-positive
PLT-0013	Jos North	F	19	S. mansoni	ITS2	Positive	40	EPG	37.1	37.2	37.2	Microscopy-positive / Molecular-positive
PLT-0014	Bokkos	M	18	S. mansoni	ITS2	Positive	26	EPG	37.2	37.2	37.2	Microscopy-positive / Molecular-positive
PLT-0017	Mangu	M	18	S. mansoni	ITS2	Positive	25	EPG	37.1	37.3	37.2	Microscopy-positive / Molecular-positive
PLT-0035	Jos North	M	9	S. mansoni	ITS2	Negative	0	EPG	37.3	37.2	37.2	Submicroscopic (Microscopy-negative / Molecular-positive)
PLT-0005	Barkin Ladi	M	17	S. mansoni	ITS2	Positive	47	EPG	37.3	37.3	37.3	Microscopy-positive / Molecular-positive
PLT-0001	Barkin Ladi	M	16	S. mansoni	ITS2	Positive	31	EPG	37.4	37.5	37.4	Microscopy-positive / Molecular-positive
PLT-0002	Jos North	M	14	S. mansoni	ITS2	Positive	22	EPG	37.2	37.5	37.4	Microscopy-positive / Molecular-positive
PLT-0006	Barkin Ladi	M	6	S. mansoni	ITS2	Positive	16	EPG	37.3	37.5	37.4	Microscopy-positive / Molecular-positive
PLT-0030	Barkin Ladi	M	8	S. mansoni	ITS2	Negative	0	EPG	37.6	37.4	37.5	Submicroscopic (Microscopy-negative / Molecular-positive)
PLT-0009	Riyom	M	6	S. mansoni	ITS2	Positive	21	EPG	37.4	37.7	37.6	Microscopy-positive / Molecular-positive
PLT-0018	Riyom	F	5	S. mansoni	ITS2	Positive	13	EPG	37.6	37.6	37.6	Microscopy-positive / Molecular-positive
PLT-0026	Jos North	F	14	S. mansoni	ITS2	Negative	0	EPG	37.5	37.8	37.6	Submicroscopic (Microscopy-negative / Molecular-positive)
PLT-0033	Jos North	F	7	S. mansoni	ITS2	Negative	0	EPG	37.8	37.4	37.6	Submicroscopic (Microscopy-negative / Molecular-positive)
PLT-0032	Bokkos	M	13	S. mansoni	ITS2	Negative	0	EPG	38.2	37.9	38	Submicroscopic (Microscopy-negative / Molecular-positive)
PLT-0031	Bokkos	F	6	S. mansoni	ITS2	Negative	0	EPG	38.4	38.2	38.3	Submicroscopic (Microscopy-negative / Molecular-positive)
PLT-0029	Barkin Ladi	M	7	S. mansoni	ITS2	Negative	0	EPG	38.4	38.4	38.4	Submicroscopic (Microscopy-negative / Molecular-positive)
PLT-0036	Barkin Ladi	F	6	S. mansoni	ITS2	Negative	0	EPG	38.5	38.3	38.4	Submicroscopic (Microscopy-negative / Molecular-positive)
PLT-0028	Riyom	M	10	S. mansoni	ITS2	Negative	0	EPG	38.6	38.4	38.5	Submicroscopic (Microscopy-negative / Molecular-positive)
PLT-0034	Bokkos	F	13	S. mansoni	ITS2	Negative	0	EPG	38.4	38.6	38.5	Submicroscopic (Microscopy-negative / Molecular-positive)
PLT-0027	Barkin Ladi	M	5	S. mansoni	ITS2	Negative	0	EPG	38.7	38.7	38.7	Submicroscopic (Microscopy-negative / Molecular-positive)
PLT-0177	Jos South	M	13	T. trichiura	cox1	Positive	111	EPG	35.5	35.3	35.4	Microscopy-positive / Molecular-positive
PLT-0176	Mangu	M	18	T. trichiura	cox1	Positive	107	EPG	35.8	35.9	35.8	Microscopy-positive / Molecular-positive
PLT-0178	Jos South	F	14	T. trichiura	cox1	Negative	0	EPG	38.2	37.9	38	Submicroscopic (Microscopy-negative / Molecular-positive)

## Sheet: Summary Statistics
Supplementary Table S1b. Summary statistics of Ct values by species and microscopy status
Species	Microscopy status	n	Ct mean (SD)	Ct median	Ct range	Target gene
S. mansoni	Microscopy-positive	25	36.5 (0.9)	36.6	35.0–37.6	ITS2
S. mansoni	Submicroscopic	11	38.1 (0.5)	38.3	37.2–38.7	ITS2
S. haematobium	Microscopy-positive	11	36.5 (0.7)	36.3	35.2–37.6	ITS2
S. haematobium	Submicroscopic	5	38.3 (0.2)	38.4	38.0–38.6	ITS2
N. americanus	Microscopy-positive	42	36.3 (0.6)	36.2	35.2–37.4	ITS1
N. americanus	Submicroscopic	19	37.8 (0.5)	37.8	37.0–38.5	ITS1
A. duodenale	Microscopy-positive	11	36.3 (0.5)	36.3	35.0–36.8	ITS1
A. duodenale	Submicroscopic	5	37.7 (0.5)	37.5	37.2–38.5	ITS1
A. lumbricoides	Microscopy-positive	32	36.5 (0.4)	36.5	35.7–37.2	cox1
A. lumbricoides	Submicroscopic	14	38.0 (0.5)	38.0	37.0–38.7	cox1
T. trichiura	Microscopy-positive	2	35.6 (0.3)	35.6	35.4–35.8	cox1
T. trichiura	Submicroscopic	1	38.0 (nan)	38.0	38.0–38.0	cox1
All qPCR assays were probe-based (TaqMan). Ct cutoff for positivity: < 40 with characteristic amplification curve.

## Sheet: Standard Curve Parameters
Supplementary Table S1c. qPCR standard curve parameters for each species-specific assay
Species	Target gene	Slope	Y-intercept	R²	Efficiency (%)	Dynamic range (egg equivalents)
S. mansoni	ITS2	-3.45	38.8	0.996	95	10⁰–10⁴
S. haematobium	ITS2	-3.48	39.1	0.994	94	10⁰–10⁴
N. americanus	ITS1	-3.43	38.5	0.998	96	10⁰–10⁴
A. duodenale	ITS1	-3.51	39	0.993	93	10⁰–10⁴
A. lumbricoides	cox1	-3.41	38.3	0.997	97	10⁰–10⁴
T. trichiura	cox1	-3.53	39.3	0.991	92	10⁰–10⁴
Standard curves generated from 10-fold serial dilutions of quantified genomic DNA (10⁴ to 10⁰ egg equivalents), each run in triplicate. Efficiency calculated as: E = (10^(−1/slope) − 1) × 100.
